# Supplementary material for: A Collection of Useful Nuisance Compounds (CONS) for Interrogation of Bioassay Integrity
Source: JACS Au. 2024 Nov 25;4(12):4883–91. doi: 10.1021/jacsau.4c00851 (PMC11672131; doi:10.1021/jacsau.4c00851)
Supplement: Supplementary file 1 — au4c00851_si_001.xlsx [file au4c00851_si_001.xlsx]

## Sheet: default_1
A Collection of Useful Nuisance Compounds (CONS) for Interrogation of Bioassay Integrity Huabin Hu1,*,+, Xiangyan Yi2,+, Lian Xue2, Jonathan B. Baell2,* 1Science for Life Laboratory, Department of Cell and Molecular Biology, Uppsala University, BMC, Box 596, Uppsala SE-751 24, Sweden 2Medicinal Chemistry, Monash Institute of Pharmaceutical Sciences, Monash University, Parkville, Victoria, 3052, A…
Smiles_Neutralize	CAS	Name	MOA	Refs for MOA	Bio Targets	Refs for bio targets	Availability (vendors). The entire set is available from Enamine US Inc plated out in assay-ready format (contact i.yavnyuk@enamine.net), but for the sake of completeness and impartiality, additional other vendors are listed below	Order number
ClC1=CC=CC=C1C(C1=CC=CC=C1)(C1=CC=CC=C1)N1C=CN=C1	23593-75-1	Clotrimazole	Colloidal aggregates	https://doi.org/10.1021/jm030191r	Cytochrome P450 19A1 Cytochrome P450 3A4 Intermediate conductance calcium-activated potassium channel protein 4	https://doi.org/10.1016/j.bmcl.2010.03.113 https://doi.org/10.1021/jm021012t https://doi.org/10.1016/j.bmcl.2009.02.077	A2B Chem LLC, Enamine US Inc., eNovation Chemicals LLC, Cayman Chemical Company	AB51560, BO46998, EN300-7409200, D329454, 15278
CCC(C)N1N=CN(C2=CC=C(N3CCN(C4=CC=C(OC[C@H]5CO[C@](CN6C=NC=N6)(C6=CC=C(Cl)C=C6Cl)O5)C=C4)CC3)C=C2)C1=O	84625-61-6	Itraconazole	Colloidal aggregates	https://doi.org/10.1021/jm100254w	Fungal Hedgehog signaling pathway 14α-demethylase	https://doi.org/10.1016/j.ccr.2010.02.027 https://doi.org/10.1021/acs.jmedchem.5b01718	Aaron Chemicals LLC, A2B Chem LLC, eNovation Chemicals LLC, Cayman Chemical Company, Medchemexpress	AR003RV0, AB74976, Y1193995, 13288, HY-17514
NC1=NC=CC(N(CC2=CC=CC=C2)C2=CC=CC=C2C2=CC=CC(C3=CN=C(N4CCNCC4)N=C3)=C2)=N1	2092913-64-7	JNJ525	Colloidal aggregates	https://doi.org/10.1021/acs.jmedchem.6b01836	TNF-alpha	https://doi.org/10.1021/acs.jmedchem.6b01836	Aurora Fine Chemicals LLC	154.363.191
O=C1C(O)=C(C2=CC=C(O)C(O)=C2)OC2=CC(O)=CC(O)=C12	117-39-5	Quercetin	Colloidal aggregates	https://doi.org/10.1021/jm020427b	Monoamine oxidase A Cytochrome P450 19A1 Aldose reductase	https://doi.org/10.1021/np060015w https://doi.org/10.1016/j.bmcl.2010.03.113 https://doi.org/10.1016/j.bmc.2008.10.003	Aaron Chemicals LLC, A2B Chem LLC, Enamine US Inc., Medchemexpress, Bio-Techne	AR0036VR, AB47787, EN300-199773, HY-18085, 1125
O=C(C1=CC=CC=C1/C(C2=CC(I)=C(C(I)=C2)[O-])=C3C=C(C(C(I)=C/3)=O)I)[O-].[Na+].[Na+]	2217-44-9	Tetraiodophenolphthalein	Colloidal aggregates	https://doi.org/10.1021/acschembio.5b00806	Beta-lactamase AmpC Beta-lactamase TEM	https://doi.org/10.1021/jm010533y https://doi.org/10.1021/jm030266r	A2B Chem LLC, AA BLOCKS LLC, Angene International Limited, Alfa Chemistry	BC85323, AA01PUEN, AGN-PC-0QYTVV, ACM2217449, ACM632735
CC(C)C(C(=O)O)N1C(=O)/C(=C\C2=CC=C(Br)C=C2)SC1=S	300817-68-9	BH3I-1	rhodanine alkene	https://doi.org/10.1016/j.chembiol.2006.06.007 https://doi.org/10.1073/pnas.0502733102 https://doi.org/10.1073/pnas.211178398	Bcl-2 family inhibitor p53/MDM2	https://doi.org/10.1021/ja011239y https://doi.org/10.1038/35055085 https://doi.org/10.1039/c0cc02969f	Aaron Chemicals LLC, A2B Chem LLC, Cayman Chemical Company, Medchemexpress, AA BLOCKS LLC	AR00BFW8, AF32716, 18763, HY-100383, AA00BF4G
C=CCN1C(=O)/C(=C/C2=CC=C(C3=CC=CC=C3)O2)SC1=S	851305-26-5	LJ-001	rhodanine alkene	https://doi.org/10.1016/j.chembiol.2006.06.007 https://doi.org/10.1073/pnas.0502733102 https://doi.org/10.1073/pnas.211178398	Broad-spectrum antiviral	https://doi.org/10.1128/JVI.02181-16 https://doi.org/10.1016/j.virusres.2020.198167	Aaron Chemicals LLC, A2B Chem LLC, eNovation Chemicals LLC, Medchemexpress, AA BLOCKS LLC	AR01QQW5, BD26425, Y1364108, HY-16957, AA01QQ4D
C=CCN1C(=O)/C(=C/C2=CC=C(C3=CC=CC(C(F)(F)F)=C3)O2)SC1=S	313663-20-6	WEHI-0087482	rhodanine alkene	https://doi.org/10.1016/j.chembiol.2006.06.007 https://doi.org/10.1073/pnas.0502733102 https://doi.org/10.1073/pnas.211178398	TFN (tumor necrosis factor) RNA polymerase inhibitor as antibacterial agents	WO2000032598 A1 FR2858324 A1	Aurora Fine Chemicals LLC	215.091.365, 174.560.942
COC1=CC=CC=C1N1C(=O)/C(=C\C=C\C2=CC=CC=C2)SC1=S	307525-26-4	WEHI-76490	rhodanine alkene	https://doi.org/10.1016/j.chembiol.2006.06.007 https://doi.org/10.1073/pnas.0502733102 https://doi.org/10.1073/pnas.211178398	Inhibitors of Skp2-Mediated p27 Degradation	https://doi.org/10.1016/j.chembiol.2012.09.015	A2B Chem LLC, Life Chemicals, Inc., Sigma-Aldrich, LabNetwork, a WuXi AppTec Company, Aurora Fine Chemicals LLC	BA66846, F0207-0261, R633364, LN00515052, 175.057.411
CC1=NN(C2=CC=C(C(=O)O)C=C2)C(=O)/C1=C/C1=CC=C(C2=CC(C)=C(C)C=C2[N+](=O)[O-])O1	328968-36-1	C646	pyrazolone alkene	https://doi.org/10.1021/jm901137j https://doi.org/10.1016/0014-5793(79)80818-2	CREB-binding protein Histone acetyltransferase p300	https://doi.org/10.1016/j.ejmech.2019.05.078 https://doi.org/10.1016/j.chembiol.2010.03.006	Aaron Chemicals LLC, A2B Chem LLC, eNovation Chemicals LLC, Cayman Chemical Company, Medchemexpress	AR00C744, AF67992, D501779, 10549, HY-13823
CC1=NN(C2=CC=C(C(=O)O)C=C2)C(=O)/C1=C\C1=CC=CN1	28532-21-0	MC4033	pyrazolone alkene	https://doi.org/10.1021/jm901137j https://doi.org/10.1016/0014-5793(79)80818-2	KAT8	https://doi.org/10.1021/acs.jmedchem.2c01937	Aaron Chemicals LLC, A2B Chem LLC, eNovation Chemicals LLC, Cayman Chemical Company, Medchemexpress	AR02A2XG, BM28488, Y3297261, 38977, HY-149302
O=C(O)C1=CC=C(N2N=C(C3=CC=CC=C3)/C(=C/C3=CC=CN3)C2=O)C=C1	3034769-78-0	MC4171	pyrazolone alkene	https://doi.org/10.1021/jm901137j https://doi.org/10.1016/0014-5793(79)80818-2	KAT8	https://doi.org/10.1021/acs.jmedchem.2c01937	Medchemexpress, Targetmol Chemicals Inc.	HY-153604, T79086
CCOC1=CC(/C=C2/C(=O)N(C3=CC=CC=C3)N=C2C)=CC(Cl)=C1OCC(=O)OC	431979-47-4	SJ-172550	pyrazolone alkene	https://doi.org/10.1021/jm901137j https://doi.org/10.1016/0014-5793(79)80818-2	MDMX inhibitor	https://doi.org/10.1074/jbc.M109.056747	Aaron Chemicals LLC, A2B Chem LLC, eNovation Chemicals LLC, Cayman Chemical Company, Medchemexpress	AR00DBWH, AG20853, Y1229324, 19999, HY-16664
CC1=CC(O)=CC(C)=C1C=C1C(=O)N(CC2=CC=CC=C2)C(=O)N(CC2=CC=CC=C2)C1=O	1675821-32-5	EML 425	barbiturate alkene	https://doi.org/10.1016/S0960-894X(02)00941-1 https://doi.org/10.1016/S0040-4020(01)85957-3 https://doi.org/10.1248/cpb.36.60	p300 HAT	https://doi.org/10.1021/jm5019687	Aaron Chemicals LLC, A2B Chem LLC, eNovation Chemicals LLC, Cayman Chemical Company, Medchemexpress	AR00AU3J, AF04467, Y1258315, 30685, HY-110263
O=C1NC(=S)N(C2=CC=CC(Br)=C2)C(=O)/C1=C/C1=CC=CO1	340316-62-3	SMIFH2	barbiturate alkene	https://doi.org/10.1016/S0960-894X(02)00941-1 https://doi.org/10.1016/S0040-4020(01)85957-3 https://doi.org/10.1248/cpb.36.60	Formin	https://doi.org/10.1038/srep09802	Aaron Chemicals LLC, A2B Chem LLC, eNovation Chemicals LLC, Cayman Chemical Company, Medchemexpress	AR00CNZS, AF89868, Y1464526, 31517, HY-16931
O=C(/C=C/C1=CC(Br)=C(O)C(Br)=C1)/C=C/C1=CC(Br)=C(O)C(Br)=C1	1020399-32-9	BDBM50376135	dienone	https://doi.org/10.1007/s10822-007-9109-z https://doi.org/10.1021/jm901137j	SETD7 CARM1	https://pubchem.ncbi.nlm.nih.gov/compound/17756715	Aurora Fine Chemicals LLC	153.206.024
COC1=CC(/C=C/C(=O)/C=C(O)/C=C/C2=CC=C(O)C(OC)=C2)=CC=C1O	458-37-7	Curcumin	dienone	https://doi.org/10.1007/s10822-007-9109-z https://doi.org/10.1021/jm901137j	CBP/p300	https://doi.org/10.1074/jbc.M409024200 https://doi.org/10.1371/journal.pone.0091303	A2B Chem LLC, eNovation Chemicals LLC, Cayman Chemical Company, ChemScene LLC	AB51052, D690009, 81025, 81025.1, CS-1490
C=CC(=O)N1C/C(=C\C2=CC=C([N+](=O)[O-])C=C2)C(=O)/C(=C/C2=CC=C([N+](=O)[O-])C=C2)C1	1009817-63-3	b-AP15	dienone	https://doi.org/10.1007/s10822-007-9109-z https://doi.org/10.1021/jm901137j	UCHL5/Usp14	https://doi.org/10.1038/nm.2536 https://doi.org/10.1124/mol.113.091322	Aaron Chemicals LLC, A2B Chem LLC, Enamine US Inc., eNovation Chemicals LLC, Cayman Chemical Company	AR00041L, AA04141, EN300-1716869, D501892, 11324
O=C(CCN1CCCCC1)C1=CC=C(C2=CC=CC=C2)C=C1	42575-22-4	CHEMBL4302502	masked enone	https://doi.org/10.1016/S0960-894X(00)00051-2	Sigma-1 receptor Sigma intracellular receptor 2	https://doi.org/10.1016/j.ejmech.2018.09.010	Milestone Pharmatech Inc., Aquila Pharmatech LLC, Aurora Fine Chemicals LLC	MPT8605004, AN23115, 182.954.402
COC1=CC=CC=C1NC(C1=CC=CN=C1)C1=CC=C2C=CC=NC2=C1O	315239-85-1	CHEMBL1600203	phenolic Mannich base	https://doi.org/10.1016/j.bmcl.2009.09.106 https://doi.org/10.2147/DDDT.S49763	Vitamin D receptor Aldehyde dehydrogenase 1A1	https://pubchem.ncbi.nlm.nih.gov/compound/4128964	A2B Chem LLC, Aurora Fine Chemicals LLC, Ambinter, Ambinter, c/o Greenpharma S.A.S	BH23839, 173.880.424, Amb1203919, Amb2477807
OC1=C(C(NC2=CC=CN=C2)C2=CC=CC=C2F)C=CC2=CC=CN=C12	832104-47-9	CHEMBL1688560	phenolic Mannich base	https://doi.org/10.1016/j.bmcl.2009.09.106 https://doi.org/10.2147/DDDT.S49763	Botulinum neurotoxin type A	https://doi.org/10.1128/aac.00141-09 https://doi.org/10.1016/j.bmcl.2016.11.019	AK Scientific, Inc., AURUM Pharmatech, LLC, Aurora Fine Chemicals LLC, Chemieliva Pharmaceutical Co., Ltd., Ambinter, Ambinter, c/o Greenpharma S.A.S	0818BC, SN110247, 176.546.350, CA1427240, Amb8612843
CCN(CC)C1=CC=C(C(NC2=CC=CC=N2)C2=CC=C3C=CC=NC3=C2O)C=C1	329740-06-9	CHEMBL2095133	phenolic Mannich base	https://doi.org/10.1016/j.bmcl.2009.09.106 https://doi.org/10.2147/DDDT.S49763	Trypanosoma brucei brucei ENTPD5 HTT - huntingtin	https://pubchem.ncbi.nlm.nih.gov/compound/2895718	AURUM Pharmatech, LLC, LabNetwork, a WuXi AppTec Company, Aurora Fine Chemicals LLC, Ambinter, Ambinter, c/o Greenpharma S.A.S	SN106224, LN04341479, 174.779.089, Amb2712209
O=C1C2=CC=CC=C2[Se]N1C1=CC=CC=C1	60940-34-3	Ebselen	thiol electrophile	https://doi.org/10.4155/fmc.10.237 https://doi.org/10.3390/molecules25040991 https://doi.org/10.1038/s41467-017-01657-3	Insulin-degrading enzyme UDP-glucose 4-epimerase Toxin B	https://doi.org/10.1016/j.ejmech.2019.06.057 https://doi.org/10.1016/j.bmcl.2006.08.091 https://doi.org/10.1021/acs.jmedchem.9b01152	Aaron Chemicals LLC, AbaChemScene, LLC, A2B Chem LLC, eNovation Chemicals LLC, Cayman Chemical Company	AR003IK6, CS-5534, AB62922, Y1102649, 70530
O=C1C2=CC=CN=C2SN1CC1=CC=C(C(F)(F)F)C=C1	168334-34-7	PU-141	thiol electrophile	https://doi.org/10.4155/fmc.10.237 https://doi.org/10.3390/molecules25040991 https://doi.org/10.1038/s41467-017-01657-3	CREB-binding protein Histone acetyltransferase p300	https://doi.org/10.1016/j.ejmech.2020.112861 https://doi.org/10.1039/C4MD00245H	Aaron Chemicals LLC, A2B Chem LLC, eNovation Chemicals LLC, Medchemexpress, AA BLOCKS LLC	AR027M5W, BL13448, Y3169186, HY-120290, AA027LE4
C1=NSC(SSC2=CC=NS2)=C1	1450644-28-6	NU9056	thiol electrophile	https://doi.org/10.4155/fmc.10.237 https://doi.org/10.3390/molecules25040991 https://doi.org/10.1038/s41467-017-01657-3	Histone acetyltransferase KAT5	https://doi.org/10.1016/j.ejmech.2019.05.078 https://doi.org/10.1021/acs.jmedchem.5b01502	Aaron Chemicals LLC, A2B Chem LLC, eNovation Chemicals LLC, Medchemexpress, Bio-Techne	AR01E2UL, AX35393, Y1325810, HY-110127, 4903
CC1=CC(C)=C2C(=O)N(CC3=CC=C(F)C=C3)SC2=N1	667883-89-8	WEHI-0093609	thiol electrophile	https://doi.org/10.4155/fmc.10.237 https://doi.org/10.3390/molecules25040991 https://doi.org/10.1038/s41467-017-01657-3		https://pubs.acs.org/doi/10.1021/jm901137j
O=C1C2=CC=CC=C2SN1C1=CC=CC=C1	2527-03-9	WEHI-0113662	thiol electrophile	https://doi.org/10.4155/fmc.10.237 https://doi.org/10.3390/molecules25040991 https://doi.org/10.1038/s41467-017-01657-3	Caspase-3 Phosphoethanolamine/phosphocholine phosphatase Mannose-6-phosphate isomerase	https://doi.org/10.1016/j.bmc.2013.03.075 https://doi.org/10.1016/j.bmcl.2014.07.013	Aaron Chemicals LLC, A2B Chem LLC, Enamine US Inc., AA BLOCKS LLC, Sigma-Aldrich	AR00BW3G, AF53712, EN300-124616, AA00BVBO, ENAH5802EF86
CCCCCCCCCCCC1=C(O)C(=O)C=C(O)C1=O	550-24-3	Embelin	quinone	https://doi.org/10.1021/ja050974x https://doi.org/10.1007/BF02994757	XIAP	https://doi.org/10.1021/jm030420+	Aaron Chemicals LLC, A2B Chem LLC, eNovation Chemicals LLC, Cayman Chemical Company, Medchemexpress	AR003GNN, AB60455, Y1464232, 11838, HY-17473
O=C1C(Cl)=C(NCCN2CCOCC2)C(=O)C2=NC=CC=C12	383907-43-5	NSC 663284	quinone	https://doi.org/10.1021/ja050974x https://doi.org/10.1007/BF02994757	Cdc25B2 NSD2	https://doi.org/10.1021/jm0102046 https://doi.org/10.1074/jbc.RA118.004274	Aaron Chemicals LLC, A2B Chem LLC, eNovation Chemicals LLC, Cayman Chemical Company, Medchemexpress	AR00C10J, AF60087, Y1243428, 13303, HY-100034
O=C(O[C@@H]1CC2=C(O)C=C(O)C=C2O[C@@H]1C1=CC(O)=C(O)C(O)=C1)C1=CC(O)=C(O)C(O)=C1	989-51-5	Epigallocatechin gallate	catechol	https://doi.org/10.1021/ja0455547 https://doi.org/10.1039/C3MD00149K	Enoyl-acyl-carrier protein reductase CpG DNA methylase Fatty acid synthase	https://doi.org/10.1021/jm061154d https://doi.org/10.1016/j.ejmech.2012.07.024 https://doi.org/10.1021/jm400637m	Aaron Chemicals LLC, A2B Chem LLC, Enamine US Inc., eNovation Chemicals LLC, Cayman Chemical Company	AR00IKVL, AI65765, EN300-7403305, D780819, 70935
C=C(C)[C@@H](CC=C(C)C)C[C@@]12C[C@@H](CC=C(C)C)C(C)(C)[C@@](CC=C(C)C)(C(=O)C(C(=O)C3=CC=C(O)C(O)=C3)=C1O)C2=O	78824-30-3	Garcinol	catechol	https://doi.org/10.1021/ja0455547 https://doi.org/10.1039/C3MD00149K	AChE BChE Histone acetyltransferases	https://doi.org/10.3390/12081548 https://doi.org/10.3390/ijms22062828	Aaron Chemicals LLC, A2B Chem LLC, eNovation Chemicals LLC, Cayman Chemical Company, Medchemexpress	AR00G41O, AH50640, Y1252312, 10566, HY-107569
CC1=CC2=C(C(C)C)C(O)=C(O)C(C=O)=C2C(O)=C1C1=C(C)C=C2C(C(C)C)=C(O)C(O)=C(C=O)C2=C1O	303-45-7	Gossypol	catechol	https://doi.org/10.1021/ja0455547 https://doi.org/10.1039/C3MD00149K	Induced myeloid leukemia cell differentiation protein Mcl-1 Apoptosis regulator Bcl-2 Aspartyl/asparaginyl beta-hydroxylase	https://doi.org/10.1021/acsmedchemlett.6b00302 https://doi.org/10.1021/jm070383c https://doi.org/10.1016/j.bmc.2020.115675	Aaron Chemicals LLC, A2B Chem LLC, eNovation Chemicals LLC, Cayman Chemical Company, Medchemexpress	AR003DVQ, AB56858, K79219, 14482, HY-13407
O=C1C=C(C2=CC=C(O)C(O)=C2)OC2=CC(O)=CC(O)=C12	491-70-3	Luteolin	catechol	https://doi.org/10.1021/ja0455547 https://doi.org/10.1039/C3MD00149K	Carbonic anhydrase VII Cytochrome P450 1B1 Carbonic anhydrase XII	https://doi.org/10.1016/j.bmc.2015.10.018 https://doi.org/10.1016/j.bmc.2011.03.042	Aaron Chemicals LLC, J&W PharmLab, LLC, A2B Chem LLC, Enamine US Inc., eNovation Chemicals LLC	AR0071SA, 53R0065, AD27806, EN300-1659559, D488290
CN1N=C(C2=CC=CO2)N=C2C1=NC(=O)N(C)C2=O	1024231-41-1	-	Pyrimidotriazinedione	https://doi.org/10.1177/1087057107304113 https://doi.org/10.1039/C3MD00149K	Herbicidal activity Cytotoxicities	https://doi.org/10.1584/jpestics.D21-010 https://doi.org/10.1071/CH14425
CN1N=C(C2=CC=NC=C2)N=C2C1=NC(=O)N(C)C2=O	32502-20-8	CCT 039840	Pyrimidotriazinedione	https://doi.org/10.1177/1087057107304113 https://doi.org/10.1039/C3MD00149K	Lysine-specific demethylase 4C	https://doi.org/10.1016/j.bmc.2019.115128	Aaron Chemicals LLC, A2B Chem LLC, eNovation Chemicals LLC, AA BLOCKS LLC, Advanced ChemBlocks Inc.	AR01FX0E, AY21138, Y1052380, AA01FW8M, S89773
CN1N=C(/C=C/C2=CC=CC=C2)N=C2C1=NC(=O)N(C)C2=O	32502-17-3	NSC 277836	Pyrimidotriazinedione	https://doi.org/10.1177/1087057107304113 https://doi.org/10.1039/C3MD00149K	Anticancer agents	JP09255681 https://doi.org/10.1177/1087057107304113	Chemieliva Pharmaceutical Co., Ltd., Atomax Chemicals Co., Ltd., Hong Kong Chemhere Co., Ltd.	CA1273983, ?, AGS34315
CN1N=CN=C2C1=NC(=O)N(C)C2=O	84-82-2	Toxoflavin	Pyrimidotriazinedione	https://doi.org/10.1177/1087057107304113 https://doi.org/10.1039/C3MD00149K	Lysine-specific demethylase 4C NAD-dependent deacetylase sirtuin 1 Lysine-specific demethylase 4A	https://doi.org/10.1016/j.bmc.2019.115128 https://doi.org/10.1016/j.ejmech.2016.04.063 https://doi.org/10.1021/acs.jmedchem.2c00680	Aaron Chemicals LLC, A2B Chem LLC, eNovation Chemicals LLC, Cayman Chemical Company, Medchemexpress	AR00GACN, AH58811, Y1012840, 22440, HY-100760
COC1=CC=C2C(=C1OC)C=[N+](C)C1=C3C=C4OCOC4=CC3=CC=C21	34316-15-9	Chelerythrine	N-alkylpyridine	https://doi.org/10.1016/j.abb.2008.05.019 https://doi.org/10.1039/C3MD00149K	Protein kinase C epsilon Monoamine oxidase A Acetylcholinesterase	https://doi.org/10.1073/pnas.0708800104 https://doi.org/10.1016/j.bmcl.2018.06.023 https://doi.org/10.1016/j.bmc.2012.09.040	Aaron Chemicals LLC, A2B Chem LLC, eNovation Chemicals LLC, AA BLOCKS LLC, Advanced ChemBlocks Inc.	AR00ILA1, AI66285, Y1460265, AA00IKI9, U106663
C[N+]1=CC2=C3OCOC3=CC=C2C4=CC=C5C=C6OCOC6=CC5=C41	2447-54-3	Sanguinarine	N-alkylpyridine	https://doi.org/10.1016/j.abb.2008.05.019 https://doi.org/10.1039/C3MD00149K	Regulator of G-protein signaling 17 Acetylcholinesterase Ras-related C3 botulinum toxin substrate 1	https://doi.org/10.1021/acs.jnatprod.7b00112 https://doi.org/10.1016/j.ejmech.2020.112415 https://doi.org/10.1016/j.bmcl.2009.08.037	Aaron Chemicals LLC, A2B Chem LLC, eNovation Chemicals LLC, AA BLOCKS LLC, Advanced ChemBlocks Inc.	AR002OXW, AB24536, Y3272065, AA002O64, V155798
O=C(O)C1=CC=C2N[C@H](C3=CC=CC(Cl)=C3)[C@H]3CC=C[C@H]3C2=C1	1233496-56-4	-	Fused tetrahydroquinoline	https://doi.org/10.1021/acs.jmedchem.3c01277	Calcium-activated potassium channel (BKCa) agonist	https://doi.org/10.1016/j.bmcl.2010.04.125	Aurora Fine Chemicals LLC	153.517.856
CC1=C(C(=O)O)C=CC2=C1N[C@@H](C1=CC=CC(C(F)(F)F)=C1)[C@H]1CC=C[C@@H]21	486991-63-3	-	Fused tetrahydroquinoline	https://doi.org/10.1021/acs.jmedchem.3c01277		https://doi.org/10.1021/jm901137j	LabNetwork, a WuXi AppTec Company, Aurora Fine Chemicals LLC	LN01131953, 176.270.297
CC(=O)C1=CC=C2N[C@@H](C3=CC4=C(C=C3Br)OCO4)[C@H]3CC=C[C@H]3C2=C1	881639-98-1	G-1	Fused tetrahydroquinoline	https://doi.org/10.1021/acs.jmedchem.3c01277	G-protein coupled estrogen receptor 1	https://doi.org/10.1021/jm400132d https://doi.org/10.1038/nchembio775	Aaron Chemicals LLC, A2B Chem LLC, eNovation Chemicals LLC, Cayman Chemical Company, Medchemexpress	AR008CQB, AD88647, K05275, 10008933, HY-107216
BrC1=CC2=C(C=C1[C@@H]1NC3=CC=CC=C3[C@@H]3C=CC[C@@H]31)OCO2	1161002-05-6	G-15	Fused tetrahydroquinoline	https://doi.org/10.1021/acs.jmedchem.3c01277	G-protein coupled estrogen receptor 1	https://doi.org/10.1038/nchembio.168 https://doi.org/10.1021/jm9011802	Aaron Chemicals LLC, A2B Chem LLC, eNovation Chemicals LLC, Cayman Chemical Company, Medchemexpress	AR000CCD, AA14897, Y1249918, 14673, HY-103449
O=C(O)C1NC2=C(I)C=CC=C2C2C=CCC12	353484-37-4	GLK7-001	Fused tetrahydroquinoline	https://doi.org/10.1021/acs.jmedchem.3c01277	Trypanosoma cruzi glucokinase	https://doi.org/10.1016/j.bmcl.2019.05.037	LabNetwork, a WuXi AppTec Company, Aurora Fine Chemicals LLC, Ambinter, Ambinter, c/o Greenpharma S.A.S	LN00326208, 174.095.221, Amb1029441, Amb35883562
CC1=CC=C(C)N1C1=CC=CC=C1C(=O)O	92028-57-4	CHEMBL1332168	N-arylpyrrole	https://doi.org/10.1002/chem.201301289	Nuclear receptor subfamily 4 group A member 1 Protein tyrosine phosphatase non-receptor type 7 MYC - MYC proto-oncogene	https://pubchem.ncbi.nlm.nih.gov/compound/292956	A2B Chem LLC, ChemBridge Corporation, Enamine US Inc., AA BLOCKS LLC, Sigma-Aldrich	AH83001, 5959185, EN300-314464, AA00GS8T, CH4014068591
CC1=CC=C(C)N1C1=CC=C(C(=O)O)C(O)=C1	674782-30-0	ML040	N-arylpyrrole	https://doi.org/10.1002/chem.201301289	Anthrax lethal factor DnaC helicase	https://doi.org/10.1021/jm0605132 https://doi.org/10.1016/j.bmc.2009.05.014	A2B Chem LLC, AA BLOCKS LLC, ChemDiv, Inc., 001Chemical, ChemScene LLC	AC81192, AA00611O, BB52-7760, DY566657, CS-0118708
CC1=CC=C(C)N1C1=CC=C(C(=O)O)C(C(=O)O)=C1	313701-80-3	SCHEMBL13779259	N-arylpyrrole	https://doi.org/10.1002/chem.201301289	Gnai3 CCDC88A Chain B, Interleukin-1 receptor-like 1	https://pubchem.ncbi.nlm.nih.gov/compound/3534454	ChemDiv, Inc., LabNetwork, a WuXi AppTec Company, Aurora Fine Chemicals LLC, Chemieliva Pharmaceutical Co., Ltd., Ambinter, Ambinter, c/o Greenpharma S.A.S	2817-4394, LN01041264, 174.744.187, CA0485516, Amb4159062
CC1=CC=C(C)N1C1=CC=C(Cl)C(C(=O)O)=C1	247225-32-7	WEHI-60846	N-arylpyrrole	https://doi.org/10.1002/chem.201301289	Tyrosyl-DNA phosphodiesterase 1 Anthrax lethal factor Cathepsin B	https://doi.org/10.1016/j.ejmech.2018.10.055 https://doi.org/10.1021/jm0605132	Aaron Chemicals LLC, A2B Chem LLC, Enamine US Inc., AA BLOCKS LLC, Sigma-Aldrich	AR019KTX, AV25417, EN300-25540, AA019K25, ENA100801831
CN1C(/N=N/C2=CC=CC3=CC=CC=C23)=NC2=CC=CC=C21	87483-44-1	WEHI-64964	azo	https://doi.org/10.1021/jm901137j	Inhibitor against FKBP12 and FKBP52	WO2019040463 A1	ChemDiv, Inc., LabNetwork, a WuXi AppTec Company, Aurora Fine Chemicals LLC, Ambinter, Ambinter, c/o Greenpharma S.A.S	1772-0012, LN00468036, 174.073.804, Amb591651
CC1=NNC(N)=C1/N=N/C1=CC=C(Br)C=C1	1214255-45-4	WEHI-91312	azo	https://doi.org/10.1021/jm901137j		https://doi.org/10.1021/jm901137j	Aurora Fine Chemicals LLC	153.745.203, 181.936.448
O=C(C1=CC=CC=C1)C1=C(NC2=CC=CC=C2)SC=C1C1=CC=CC=C1	215732-14-2	ZINC02387794	2-amino-3-carbonylthiophene	https://doi.org/10.1021/ja0455547		https://doi.org/10.1021/jm901137j	Aurora Fine Chemicals LLC	180.577.654
CN(C)C(=S)NN=C(C1=CC=CC=N1)C1=CC=CC=N1	152095-12-0	Dp44mT	Chelation	https://doi.org/10.1021/jm801012z	Iron chelator	https://doi.org/10.1158/0008-5472.CAN-08-1437	Aaron Chemicals LLC, A2B Chem LLC, eNovation Chemicals LLC, Cayman Chemical Company, Medchemexpress	AR007KH5, AD52029, D593078, 20936, HY-18973
O=C(O)C1=CC=C(N2N=C(C3=CC=CC=C3O)N=C2C2=CC=CC=C2O)C=C1	201530-41-8	Deferasirox	Chelation	https://doi.org/10.1002/(SICI)1521-3773(19990903)38:17%3C2568::AID-ANIE2568%3E3.0.CO;2-C	Flavin reductase Lysine-specific demethylase 4A	https://doi.org/10.1021/acs.jmedchem.1c01664 https://doi.org/10.1021/acs.jmedchem.2c00680	Aaron Chemicals LLC, A2B Chem LLC, Enamine US Inc., eNovation Chemicals LLC, Cayman Chemical Company	AR002E6E, AB10586, EN300-26907573, Y1103267, 16753
CC1=CC=C2C=CC3=CC=C(C)N=C3C2=N1	484-11-7	Neocuproine	Chelation	https://doi.org/10.1021/jm060596m	C-C chemokine receptor type 1	https://doi.org/10.1021/jm301121j	Aaron Chemicals LLC, AbaChemScene, LLC, A2B Chem LLC, Enamine US Inc., eNovation Chemicals LLC	AR00I9H6, CS-W004563, AI50990, EN300-196274, D690010
O=C(N/N=C/C1=C(O)C=CC2=CC=CC=C12)C1=CC=NC=C1	796-42-9	AS8351	Chelation	https://doi.org/10.1124/mol.109.061028	KDM5B	https://doi.org/10.1126/science.aaf1502 https://doi.org/10.1016/j.chembiol.2016.07.007	Aaron Chemicals LLC, A2B Chem LLC, Enamine US Inc., eNovation Chemicals LLC, Cayman Chemical Company	AR008MD9, AE01137, EN300-55000, Y1459150, 20811
CN(C)CCCN1C=C(C2=C(C3=CNC4=CC=CC=C34)C(=O)NC2=O)C2=CC=CC=C21	133052-90-1	Bisindolylmaleimide I	Optical interference	https://doi.org/10.3390/pharmaceutics12111110	Protein kinase C beta Protein kinase C alpha Protein kinase C epsilon	https://doi.org/10.1021/jm901108b https://doi.org/10.1074/jbc.m707233200	Aaron Chemicals LLC, A2B Chem LLC, eNovation Chemicals LLC, Cayman Chemical Company, Medchemexpress	AR0012AB, AA48519, D141111, 13298, HY-13867
C/[N+](C)=C1C=C/C(C=C/1)=C(C2=CC=C(C=C2)N(C)C)\C3=CC=C(C=C3)N(C)C.[Cl-]	548-62-9	Crystal violet	Optical interference	https://doi.org/10.1007/s10854-022-09468-z	Deoxyribonuclease-1	https://doi.org/10.1016/j.ejmech.2014.07.040	Aaron Chemicals LLC, A2B Chem LLC, Enamine US Inc., eNovation Chemicals LLC, ChemScene LLC	AR00IAHB, AI52291, EN300-113977, D389104, CS-0169149
O=C(O)CCCC[C@@H]1SC[C@@H]2NC(=O)N[C@@H]21	58-85-5	Biotin	Streptavidin-biotin disruption	https://doi.org/10.1016/j.biotechadv.2019.03.007	Streptavidin	https://doi.org/10.1002/anie.200300644 https://doi.org/10.1021/jm500325k	Aaron Chemicals LLC, A2B Chem LLC, Enamine US Inc., eNovation Chemicals LLC	AR0039XF, AB51735, AY25542, EN300-54173, D781197
O=C1O[C@H]([C@@H](O)CO)C(O)=C1O	50-81-7	Ascorbic acid	Singlet oxygen quenching	https://doi.org/10.1111/j.1751-1097.2006.tb09823.x	Antioxidant agent	https://doi.org/10.1016/S0006-291X(83)80024-2 https://doi.org/10.1038/s41598-021-86477-8 https://doi.org/10.1016/s0014-827x(97)00012-8	Aaron Chemicals LLC, A2B Chem LLC, Enamine US Inc.	AR00I9M3, AI51167, AY24623, EN300-18134, EN300-708766
CC1=C(C)C2=C(CCC(C)(C(=O)O)O2)C(C)=C1O	53188-07-1	Trolox	Singlet oxygen quenching	https://doi.org/10.1039/D0PP00023J	Cyclooxygenase-1 Cyclooxygenase-2	https://doi.org/10.1016/j.bmcl.2007.02.008	Aaron Chemicals LLC, A2B Chem LLC, Enamine US Inc., eNovation Chemicals LLC, Cayman Chemical Company	AR003NXE, AB69878, EN300-370592, Y1103303, 10011659
CC1=C(/C=C/C(C)=C/C=C/C(C)=C/C=C/C=C(C)/C=C/C=C(C)/C=C/C2=C(C)C(=O)[C@@H](O)CC2(C)C)C(C)(C)C[C@H](O)C1=O	472-61-7	Astaxanthin	Singlet oxygen quenching	https://doi.org/10.1155/2020/2156582	Antioxidant agent Anti-inflammatory, and antiapoptotic activities STAT3	https://doi.org/10.1155/2020/2156582 https://doi.org/10.3390/md13106064 https://doi.org/10.3390/md18080415	Aaron Chemicals LLC, A2B Chem LLC, eNovation Chemicals LLC, Medchemexpress, AA BLOCKS LLC	AR003A0W, AB51860, D765594, HY-B2163, AA003994
CN(C1=CC=C2C(SC(C(C=C/3)=N2)=CC3=[N+](C)/C)=C1)C.[Cl-]	61-73-4	Methylene blue	Singlet oxygen sensitization	https://doi.org/10.3390/inorganics12060155	Monoamine oxidase A Microtubule-associated protein tau	https://doi.org/10.1016/j.bmcl.2015.03.040 https://doi.org/10.1016/j.ejmech.2017.04.055 https://doi.org/10.1016/j.ejmech.2019.02.076	Aaron Chemicals LLC, A2B Chem LLC	AR0035YH, AB46589, AE24841, BO46969, BR91928
O=C(O)C1=C(Cl)C(Cl)=C(Cl)C(Cl)=C1C1=C2C=C(I)C(=O)C(I)=C2OC2=C(I)C(O)=C(I)C=C12	152-74-9	Rose bengal	Singlet oxygen sensitization	https://doi.org/10.1016/S0040-4020(01)96591-3	Protein translocase subunit SecA 1 Protein translocase subunit SecA 2 Vesicular acetylcholine transporter	https://doi.org/10.1016/j.bmc.2015.09.027 https://doi.org/10.1016/j.bmc.2010.06.069	Enamine US Inc., Ambeed, Inc., Alfa Chemistry, Aurora Fine Chemicals LLC	EN300-30839364, A1482740, Z2417819564, ACM152749, 182.733.207
Cl[Pd]Cl	7647-10-1	Palladium(II) chloride	Metal ion interference	https://doi.org/10.1021/acs.jmedchem.3c02381	KRAS, SOS1, UPAR, LSD1	https://doi.org/10.1021/acs.jmedchem.3c02381	Aaron Chemicals LLC, AbaChemScene, LLC, A2B Chem LLC, eNovation Chemicals LLC, AA BLOCKS LLC	AR003655, CS-W020882, AB46829, Y1043410, AA0035DD
Cl[Au](Cl)Cl	13453-07-1	Gold(III) chloride	Metal ion interference	https://doi.org/10.1021/acs.jmedchem.3c02381	KRAS, SOS1, UPAR, NSD3	https://doi.org/10.1021/acs.jmedchem.3c02381	Aaron Chemicals LLC, AbaChemScene, LLC, A2B Chem LLC, eNovation Chemicals LLC, AA BLOCKS LLC	AR003RID, CS-0077823, AB74521, Y1045955, AA003QQL
CC(O[Ag])=O	563-63-3	Silver acetate	Metal ion interference	https://doi.org/10.1021/acs.jmedchem.3c02381	SOS1, beta-Catenin, SOS1, KRAS	https://doi.org/10.1021/acs.jmedchem.3c02381	Aaron Chemicals LLC, AbaChemScene, LLC, A2B Chem LLC, Enamine US Inc., eNovation Chemicals LLC	AR0036A0, CS-0082496, AB47004, EN300-264228, D962894
CN(C1=CC=C(NC2=NC(C3=CC=CC=N3)=CS2)C=C1)C	315702-90-0	CHEMBL3623301	AlphaScreen-CIAT	https://doi.org/10.1002/cmdc.201900395	Antileishmanial agent (Leishmania donovani)	https://doi.org/10.1016/j.ejmech.2015.08.013	Milestone Pharmatech Inc., Aurora Fine Chemicals LLC, Ambinter, Ambinter, c/o Greenpharma S.A.S	MP0110826, 174.799.685, Amb1269210
O=C(C1=CC=CC=C1C2=O)C3=C2C=CC=C3N4CCCC4	7567-28-4	CHEMBL1400950	AlphaScreen-CIAT	https://doi.org/10.1002/cmdc.201900395	euchromatic histone-lysine N-methyltransferase 2 BAZ2B Chain A, JmjC domain-containing histone demethylation protein 3A NS1 - nonstructural protein 1 TDP1 - tyrosyl-DNA phosphodiesterase 1 L3MBTL1 - L3MBTL histone methyl-lysine binding protein 1 MAPK1	https://pubchem.ncbi.nlm.nih.gov/compound/2890949	A2B Chem LLC, AA BLOCKS LLC, ChemDiv, Inc., Aurora Fine Chemicals LLC, Chemieliva Pharmaceutical Co., Ltd.	BO38384, AA02EK44, 4157-1279, 174.677.492, CA1408684
CNC1=CC=CC2=C1C(C3=CC=CC=C3C2=O)=O	82-38-2	Disperse Red 9	AlphaScreen-CIAT	https://doi.org/10.1002/cmdc.201900395	EYA2 - EYA transcriptional coactivator and phosphatase 2 CTBP1 - C-terminal binding protein 1 NS1 - nonstructural protein 1 MAPT - microtubule associated protein tau MAPK1 - mitogen-activated protein kinase 1	https://pubchem.ncbi.nlm.nih.gov/compound/6706	Aaron Chemicals LLC, A2B Chem LLC, Enamine US Inc., eNovation Chemicals LLC, AA BLOCKS LLC	AR003DSL, AB56745, EN300-16914, Y1458873, AA003D0T
COC1=CC=C(N2C=C(C(OC)=O)C(C3=CC(F)=CC=C3)C(C(OC)=O)=C2)C=C1	667414-81-5	CHEMBL1548238	FRET-CIAT	https://doi.org/10.1002/cmdc.201900395	KPNA2 - karyopherin subunit alpha 2	https://pubchem.ncbi.nlm.nih.gov/compound/1094572	LabNetwork, a WuXi AppTec Company, Milestone Pharmatech Inc., Aurora Fine Chemicals LLC, Ambinter, Ambinter, c/o Greenpharma S.A.S	LN01079653, MP0063305, 174.562.508, Amb6377485
CN(C1=CC=C(/C=C/C2=NC3=CC=CC=C3C=C2)C=C1)C	48189-64-6	SCHEMBL1348643	FRET-CIAT and TR-FRET-CIAT	https://doi.org/10.1002/cmdc.201900395	Anti-AD agent	https://doi.org/10.1016/j.ejmech.2014.10.018	A2B Chem LLC, AA BLOCKS LLC, Sigma-Aldrich, First Scientific LLC, Angene International Limited	BL89952, AA0298F8, AABH9A22A217, ST0299YS, AGN-PC-0OAT7K
COC1=CC=CC2=C1NC(C(O)=O)C3C2C=CC3	247225-88-3	CHEMBL1528814	TR-FRET-CIAT	https://doi.org/10.1002/cmdc.201900395	CBFB - core-binding factor subunit beta RUNX1 - RUNX family transcription factor 1 UBE2N - ubiquitin conjugating enzyme E2 N HSPA8 - heat shock protein family A (Hsp70) member 8 GAPDH - glyceraldehyde-3-phosphate dehydrogenase	https://pubchem.ncbi.nlm.nih.gov/compound/652912	A2B Chem LLC, AA BLOCKS LLC, 1Click Chemistry, Inc., AURUM Pharmatech, LLC, BIONET/Key Organics Ltd.	AJ14353, AA00JLLH, 6C53681, T9143, VS-07128
COC1=CC(CNC(=O)CCCC/C=C/C(C)C)=CC=C1O	404-86-4	Capsaicin	Phenol	https://doi.org/10.1021/cb500086e https://doi.org/10.3389/fnut.2021.762753 https://doi.org/10.1098/rsif.2009.0443	Vanilloid receptor Lysine-specific histone demethylase 1	https://doi.org/10.1016/j.bmc.2010.03.013 https://doi.org/10.1016/j.ejmech.2022.114143 https://doi.org/10.1016/j.ejmech.2021.113254	Aaron Chemicals LLC, A2B Chem LLC, Enamine US Inc., Cayman Chemical Company	AR00359V, AB45703, EN300-7544118, 92350, 10010743
O=C1C(C2=CC=C(O)C=C2)=COC2=CC(O)=CC(O)=C12	446-72-0	Genistein	Phenol	https://doi.org/10.1021/cb500086e https://doi.org/10.3389/fnut.2021.762753 https://doi.org/10.1098/rsif.2009.0443	Estrogen receptor beta Estrogen receptor alpha Estrogen-related receptor alpha	https://doi.org/10.1016/j.bmcl.2005.08.010 https://doi.org/10.1016/j.bmcl.2006.09.088 https://doi.org/10.1016/j.bmcl.2007.04.068	Aaron Chemicals LLC, J&W PharmLab, LLC, A2B Chem LLC, Enamine US Inc., eNovation Chemicals LLC	AR00I953, 53R0066, AI50555, EN300-210743, D696180
OC1=CC=C(/C=C/C2=CC(O)=CC(O)=C2)C=C1	501-36-0	Resveratrol	Phenol	https://doi.org/10.1021/cb500086e https://doi.org/10.3389/fnut.2021.762753 https://doi.org/10.1098/rsif.2009.0443	Carbonic anhydrase II Carbonic anhydrase XIV Carbonic anhydrase I	https://doi.org/10.1016/j.bmcl.2012.03.071	Aaron Chemicals LLC, J&W PharmLab, LLC, AbaChemScene, LLC, A2B Chem LLC	AR00369E, 03R0080, CS-1050, AB46982, BJ31352
CCCCC1=C(C(=O)C2=CC(I)=C(OCCN(CC)CC)C(I)=C2)C2=CC=CC=C2O1	1951-25-3	Amiodarone	CAD	https://doi.org/10.1515/hsz-2021-0383	Sigma opioid receptor 3-beta-hydroxysteroid-delta(8),delta(7)-isomerase HERG	https://doi.org/10.1021/jm049073+ https://doi.org/10.1093/cvr/cvr044	Aaron Chemicals LLC, A2B Chem LLC, Enamine US Inc., eNovation Chemicals LLC, AA BLOCKS LLC	AR007S2P, AD61877, EN300-708787, Y1335429, AA007RAX
CCN(CC)CCCC(C)NC1=CC=NC2=CC(Cl)=CC=C12	54-05-7	Chloroquine	CAD	https://doi.org/10.1515/hsz-2021-0383	Falcipain 2 Dihydrofolate reductase	https://doi.org/10.1016/j.bmcl.2018.03.058 https://doi.org/10.1016/j.bmc.2017.07.057 https://doi.org/10.1016/j.bmc.2017.05.054	Aaron Chemicals LLC, A2B Chem LLC, Enamine US Inc., eNovation Chemicals LLC, Medchemexpress	AR00DEKD, AG24305, EN300-120683, Y1231074, HY-17589A
CN(C)CCCN1C2=CC=CC=C2SC2=CC=C(Cl)C=C21	50-53-3	Chlorpromazine	CAD	https://doi.org/10.1078/0940-2993-00338 https://doi.org/10.1515/hsz-2021-0383	Dopamine D2 receptor Dopamine D3 receptor	https://doi.org/10.1016/j.ejmech.2014.12.045 https://doi.org/10.1021/jm070516u	Aaron Chemicals LLC, A2B Chem LLC, eNovation Chemicals LLC, AA BLOCKS LLC, Sigma-Aldrich	AR00I9LZ, AI51163, D759666, AA00I8U7, COM448643867
CN1CCC[C@@H]1CCO[C@](C)(C1=CC=CC=C1)C1=CC=C(Cl)C=C1	15686-51-8	Clemastine	CAD	https://doi.org/10.1515/hsz-2021-0383	Solute carrier family 22 member 1	https://doi.org/10.1021/jm8003152	Enamine US Inc., Aaron Chemicals LLC, A2B Chem LLC, AA BLOCKS LLC, Advanced ChemBlocks Inc.	EN300-708799, AR00APKT, AE98609, AA00AOT1, Y227027
O=C(CCCN1CCC(O)(C2=CC=C(Cl)C=C2)CC1)C1=CC=C(F)C=C1	52-86-8	Haloperidol	CAD	https://doi.org/10.1515/hsz-2021-0383	Dopamine D3 receptor Dopamine D2 receptor Sigma opioid receptor	https://doi.org/10.1021/jm500801r https://doi.org/10.1016/j.bmcl.2003.08.063 https://doi.org/10.1021/jm049073+	Aaron Chemicals LLC, A2B Chem LLC, Cayman Chemical Company, Medchemexpress	AR00DEFN, AG24135, 12014, 40431, HY-14538
CN[C@H]1CC[C@@H](C2=CC=C(Cl)C(Cl)=C2)C2=CC=CC=C21	79617-96-2	Sertraline	CAD	https://doi.org/10.1515/hsz-2021-0383	Serotonin transporter, Dopamine transporter Sigma opioid receptor	https://doi.org/10.1021/acs.jmedchem.0c01192 https://doi.org/10.1016/s0960-894x(98)00062-6	Enamine US Inc., Aaron Chemicals LLC, A2B Chem LLC, AA BLOCKS LLC, First Scientific LLC	EN300-150167, AR0058B0, AC42944, AA0057J8, ST00592S
CC/C(=C(\C1=CC=CC=C1)C1=CC=C(OCCN(C)C)C=C1)C1=CC=CC=C1	10540-29-1	Tamoxifen	CAD	https://doi.org/10.1515/hsz-2021-0383	Estrogen receptor beta Estrogen receptor alpha Emopamil-binding protein-like	https://doi.org/10.1021/ml2002532 https://doi.org/10.1016/j.ejmech.2019.01.068 https://doi.org/10.1016/j.bmc.2012.10.038	Aaron Chemicals LLC, A2B Chem LLC, Enamine US Inc., Cayman Chemical Company	AR008RY5, AE08369, EN300-1273241, 13258, 27190
NC1=NC(NC2CC2)=CC(C2=CC=CC(Cl)=C2Cl)=N1	1609960-31-7	TH588	Microtubule modulator	https://doi.org/10.1021/acs.jmedchem.5b01760	7,8-dihydro-8-oxoguanine triphosphatase	https://doi.org/10.1021/acs.jmedchem.5b01760	Aaron Chemicals LLC, A2B Chem LLC, eNovation Chemicals LLC, Cayman Chemical Company, Medchemexpress	AR00ACE7, AE81523, Y1048054, 18133, HY-12814
CCCCCCCCCCCCCCCC(=O)O	57-10-3	Palmitic acid	Surfactant	https://doi.org/10.1016/0005-2760(91)90101-M	Fatty acid binding protein adipocyte Fatty acid binding protein epidermal	https://doi.org/10.1016/j.bmcl.2006.12.044 https://doi.org/10.1021/jm060360i	Aaron Chemicals LLC, A2B Chem LLC, Enamine US Inc., eNovation Chemicals LLC, Cayman Chemical Company	AR003A8U, AB52146, EN300-19603, D775891, 10006627
CCCCCCCCCCCCCCCC[N+]1=CC=CC=C1	7773-52-6	Cetylpyridinium chloride	Surfactant	https://doi.org/10.1155/2024/2449447	Anti-HBV capsid assembly inhibitor Antibacterial Activity	https://doi.org/10.1021/jm030829z https://doi.org/10.1016/j.virusres.2019.01.004	A2B Chem LLC, AA BLOCKS LLC, 001Chemical, Ambeed, Inc., Angene International Limited	AE04809, AA008OFH, DY571511, A1325810, AGN-PC-0BIRYB
COC1=CC2=C(C3=CC=C(OC)C(=O)C=C3[C@@H](NC(C)=O)CC2)C(OC)=C1OC	64-86-8	Colchicine	Tubulin modulation	https://doi.org/10.1007/s11095-012-0828-z	Tubulin polymerization-promoting protein Tubulin beta chain Tubulin alpha chain	https://doi.org/10.1016/s0960-894x(01)00246-3 https://doi.org/10.1016/s0960-894x(01)00759-4 https://doi.org/10.1021/jm0101085	A2B Chem LLC, Cayman Chemical Company, Medchemexpress, Bio-Techne	AF63642, BO46825, 9000760, HY-16569, 1364
CC1(C)[C@@H](O[C@H]2O[C@H](C(=O)O)[C@@H](O)[C@H](O)[C@H]2O[C@@H]2O[C@H](C(=O)O)[C@@H](O)[C@H](O)[C@H]2O)CC[C@]2(C)[C@H]3C(=O)C=C4[C@@H]5C[C@@](C)(C(=O)O)CC[C@]5(C)CC[C@@]4(C)[C@]3(C)CC[C@@H]12	1405-86-3	Glycyrrhizic acid (ammonium salt)	Saponin		HMGB1 SARS-associated coronavirus	https://doi.org/10.1089/dna.2018.4444 https://doi.org/10.1016/s0140-6736(03)13615-x	Enamine US Inc., A2B Chem LLC, Medchemexpress, AA BLOCKS LLC, Advanced ChemBlocks Inc.	EN300-25023649, AA62721, HY-N0184, AA001CH1, V155819
O=C(O)C1=CC=CC(C2=NOC(C3=CC=CC=C3F)=N2)=C1	775304-57-9	PTC-124	Luciferase inhibition	https://doi.org/10.1016/j.chembiol.2010.05.012	Biliverdin IXβ Reductase B	https://doi.org/10.1021/acs.jmedchem.1c01664	Aaron Chemicals LLC, A2B Chem LLC, Enamine US Inc., eNovation Chemicals LLC, Cayman Chemical Company	AR005TWO, AC70940, EN300-7386374, Y1103601, 16758
CN(C)C1=CC=C(C2=NC3=CC=CC=C3S2)C=C1	10205-56-8	CHEMBL92816	Luciferase inhibition	https://doi.org/10.1021/jm8014525	Beta amyloid A4 protein Luciferin 4-monooxygenase	https://doi.org/10.1021/jm030026b https://doi.org/10.1021/jm8014525	Aaron Chemicals LLC, A2B Chem LLC, Enamine US Inc., eNovation Chemicals LLC, Medchemexpress	AR00075F, AA08167, EN300-50100, Y3126769, HY-136706
O=C(CCCCCCC(=O)NC1=CC=CC=C1)NO	149647-78-9	SAHA	Nonspecific HDAC inhibition	https://doi.org/10.3390/ijms241612588	Histone deacetylases (HDACs) Human papillomaviruse (HPV)-18	https://doi.org/10.4068/cmj.2016.52.1.1 https://doi.org/10.1073/pnas.1801156115	Aaron Chemicals LLC, J&W PharmLab, LLC, A2B Chem LLC, Enamine US Inc., eNovation Chemicals LLC	AR0038RH, 05R0505, AB50225, EN300-120641, Y1043838
COC1=CC([C@@H]2C3=CC4=C(C=C3[C@@H](O[C@@H]3O[C@@H]5CO[C@@H](C)O[C@H]5[C@H](O)[C@H]3O)[C@H]3COC(=O)[C@H]23)OCO4)=CC(OC)=C1O	33419-42-0	Etoposide	Genotoxic	https://doi.org/10.1007/s00439-008-0607-4	Topoisomerase II	http://dx.doi.org/10.2174/1568011054222364	Aaron Chemicals LLC, A2B Chem LLC, Enamine US Inc., Cayman Chemical Company	AR003ARV, AB52831, BO46715, EN300-97099, 12092
NC1=NC(=O)N([C@@H]2O[C@H](CO)[C@@H](O)C2(F)F)C=C1	95058-81-4	Gemcitabine	Genotoxic	https://doi.org/10.1158/1078-0432.CCR-09-1555	Equilibrative nucleoside transporter 1	https://doi.org/10.1039/c9md00489k	Aaron Chemicals LLC, AbaChemScene, LLC, A2B Chem LLC, Enamine US Inc., eNovation Chemicals LLC	AR00397E, CS-0643, AB50798, EN300-267822, D696532
CC[C@@]1(O)C(=O)OCC2=C1C=C1C3=NC4=CC=C(O)C(CN(C)C)=C4C=C3CN1C2=O	123948-87-8	Topotecan	Intercalation	WO 2010/136394 A1	Hypoxia-inducible factor 1 alpha DNA topoisomerase I	https://doi.org/10.1039/C4MD00111G https://doi.org/10.1016/j.ejmech.2020.112551 https://doi.org/10.1021/acs.jmedchem.8b01938	Aaron Chemicals LLC, A2B Chem LLC, Enamine US Inc., Medchemexpress, AA BLOCKS LLC	AR000LYE, AA27354, EN300-117268, HY-13768, AA000L6M
O=C1C2=C(O)C=CC(O)=C2C(=O)C2=C(NCCNCCO)C=CC(NCCNCCO)=C12	65271-80-9	Mitoxantrone	Intercalation	https://doi.org/10.1016/0305-7372(83)90024-5	Topoisomerase II Protein kinase C	https://doi.org/10.1002/med.21364 https://doi.org/10.1093/oxfordjournals.jbchem.a123972	Aaron Chemicals LLC, A2B Chem LLC, Enamine US Inc., Medchemexpress, AA BLOCKS LLC	AR00IC69, AI54485, EN300-117257, HY-13502, AA00IBEH
CN[C@@H]1C[C@H]2O[C@@](C)([C@@H]1OC)N1C3=CC=CC=C3C3=C4CNC(=O)C4=C4C5=CC=CC=C5N2C4=C31	62996-74-1	Staurosporine	Nonspecific kinase inhibition	https://doi.org/10.1038/nbt1358	Protein kinase C Receptor tyrosine kinases	https://doi.org/10.1016/0922-4106(92)90118-F https://doi.org/10.1016/S0006-291X(88)80767-8	Aaron Chemicals LLC, A2B Chem LLC, Enamine US Inc., eNovation Chemicals LLC	AR0036UL, AB47745, BO47182, EN300-23011980, Y1043512
O=C(C1=CC=CC=C1NC2=NC(NC3=CC=C(C=C3)N4CCNCC4)=NC=C2Cl)NC	1439934-41-4	CTX-0294885	Nonspecific kinase inhibition	https://doi.org/10.1021/pr3008495	c-Jun N-terminal kinase 3	https://doi.org/10.1016/j.bmc.2022.116894	Aaron Chemicals LLC, A2B Chem LLC, eNovation Chemicals LLC, Cayman Chemical Company, Medchemexpress	AR001JEI, AA70702, D509274, 22197, HY-15985
C[C@@H]1C[C@@H]([C@H](O)CC2CC(=O)NC(=O)C2)C(=O)[C@@H](C)C1	66-81-9	Cycloheximide	Protein disruption	https://doi.org/10.1074/jbc.M112.445148	Protein synthesis inhibitor Inhibit ferroptosis	https://doi.org/10.1038/cdd.2015.158 https://doi.org/10.1038/nchembio.304	A2B Chem LLC, Cayman Chemical Company, Bio-Techne, AA BLOCKS LLC, First Scientific LLC	AH23440, 14126, 0970, AA00FIAC, ST00FJTW
CC(C)C[C@@H](C=O)NC(=O)[C@H](CC(C)C)NC(=O)[C@H](CC(C)C)NC(=O)OCC1=CC=CC=C1	133407-82-6	(S)-MG132	Protein disruption	https://doi.org/10.1016/j.lfs.2019.01.041	Proteasome calpain autophagy activator	https://doi.org/10.15252/emmm.201607315 https://doi.org/10.1038/aps.2011.16 https://doi.org/10.1093/oxfordjournals.jbchem.a021280	Aaron Chemicals LLC, A2B Chem LLC, eNovation Chemicals LLC, Cayman Chemical Company, Medchemexpress	AR0073HK, AD30012, Y1047102, 10012628, HY-13259
C[C@@H]1C[C@@H]2O[C@@H]2/C=C\C=C\C(CC3=C(C(O)=CC(O)=C3C(O1)=O)Cl)=O	12772-57-5	Radicicol	Hsp90 inhibition	https://doi.org/10.1021/jm980403y	Heat shock protein HSP 90-alpha Heat shock protein HSP 90-beta Heat shock protein HSP 90 (HSP82)	https://doi.org/10.1021/acs.jnatprod.8b00924 https://doi.org/10.1016/j.ejmech.2013.05.016 https://doi.org/10.1016/j.bmc.2008.10.087	Aaron Chemicals LLC, A2B Chem LLC, eNovation Chemicals LLC, Cayman Chemical Company, Medchemexpress	AR000Y1J, AA43019, Y1243631, 13089, HY-N6769
CCC1=NN(C)C(C(=O)NCC2=CC=C(OC3=CC=C(C)C=C3)C=C2)=C1Cl	129558-76-5	Tolfenpyrad	Mitochondrial poison	https://doi.org/10.1021/acs.jmedchem.0c01793	Inhibitors of Haemonchus contortus Anthelmintic agents	https://doi.org/10.1021/acs.jmedchem.8b01789 https://doi.org/10.1021/acs.jmedchem.0c01793	A2B Chem LLC, eNovation Chemicals LLC, Medchemexpress, AA BLOCKS LLC, Advanced ChemBlocks Inc.	AA45448, D683073, HY-17516, AA000Z58, Y228300
C=C(C)[C@H]1CC2=C(C=CC3=C2O[C@@H]2COC4=CC(OC)=C(OC)C=C4[C@@H]2C3=O)O1	83-79-4	Rotenone	Mitochondrial poison	https://doi.org/10.1038/srep45465	Mitochondrial complex I	https://doi.org/10.1038/srep45465 https://doi.org/10.1074/jbc.M210432200	A2B Chem LLC, Cayman Chemical Company, Medchemexpress, Bio-Techne	AB48065, BA30215, 13995, HY-B1756, 3616
C/C=C(\C)[C@H](O)[C@H](C)/C=C(C)/C=C/C/C(C)=C/CC1=NC(OC)=C(OC)C(O)=C1C	2738-64-9	Piericidin A	Mitochondrial poison	https://doi.org/10.1021/bi00844a010	Phagocytosis NADH-ubiquinone reductase Insecticidal Effect	https://doi.org/10.1271/bbb.58.104 https://doi.org/10.1016/S0005-2728(98)00029-2 https://doi.org/10.1016/j.pestbp.2019.03.002	A2B Chem LLC, Cayman Chemical Company, Medchemexpress, AA BLOCKS LLC	AF29209, BO46712, 15379, HY-114936, AA00BCF1
N#CC(C#N)=NNC1=CC=CC(Cl)=C1	555-60-2	CCCP	Mitochondrial poison	https://doi.org/10.1016/0304-4173(81)90011-2	CDGSH iron-sulfur domain-containing protein 1	https://doi.org/10.1016/j.bmcl.2016.09.009	Aaron Chemicals LLC, A2B Chem LLC, eNovation Chemicals LLC, Cayman Chemical Company, Medchemexpress	AR00IALP, AI52449, D140531, 25458, HY-100941
